# Supplementary material for: High Protein Intake at Lunch Is Negatively Associated with Blood Pressure in Community-Dwelling Older Adults: A Cross-Sectional Study
Source: Nutrients. 2023 Mar 2;15(5):1251. doi: 10.3390/nu15051251 (PMC10005279; doi:10.3390/nu15051251)
Supplement: Supplementary file 1 [file nutrients-15-01251-s001.zip]

Archive with 1 entries (1 files):
- nutrients-2229943-supplementary.pdf
